# Supplementary material for: New species of Ceratostema (Ericaceae, Vaccinieae) from the southeast Andes of Ecuador-II
Source: Biodivers Data J. 2025 Aug 19;13:e158872. doi: 10.3897/BDJ.13.e158872 (PMC12381578; doi:10.3897/BDJ.13.e158872)
Supplement: XML Treatment for Ceratostema gearyana [file BDJ.13.e158872-treatment1.xml]

<!DOCTYPE tp:taxon-treatment
  PUBLIC "-//TaxonX//DTD Taxonomic Treatment Publishing DTD v0 20100105//EN" "tax-treatment-NSO.dtd">
<tp:taxon-treatment xmlns:tp="http://www.plazi.org/taxpub"><tp:treatment-meta><mixed-citation publication-type="journal"><person-group><name><surname>Jiménez</surname><given-names>Marco M.</given-names></name><name><surname>Iturralde</surname><given-names>Gabriel A.</given-names></name><name><surname>Ocupa-Horna</surname><given-names>Luis</given-names></name><name><surname>Kuethe</surname><given-names>J. R.</given-names></name><name><surname>Garzón-Suárez</surname><given-names>Henry X.</given-names></name></person-group><article-title>New species of <italic><tp:taxon-name><tp:taxon-name-part taxon-name-part-type="genus" reg="Ceratostema">Ceratostema</tp:taxon-name-part></tp:taxon-name></italic> (<tp:taxon-name><tp:taxon-name-part taxon-name-part-type="family">Ericaceae</tp:taxon-name-part></tp:taxon-name>, <tp:taxon-name><tp:taxon-name-part taxon-name-part-type="tribe">Vaccinieae</tp:taxon-name-part></tp:taxon-name>) from the southeast Andes of Ecuador-II</article-title><source>Biodivers Data J</source><day>19</day><month>08</month><year>2025</year><volume>13</volume><pub-id pub-id-type="doi">10.3897/BDJ.13.e158872</pub-id></mixed-citation></tp:treatment-meta><tp:nomenclature><tp:taxon-name>
            <object-id xmlns:xlink="http://www.w3.org/1999/xlink" content-type="arpha" xlink:type="simple">2549F37C-73E7-5E8A-8593-0FB525CDA791</object-id>
            <tp:taxon-name-part taxon-name-part-type="genus">Ceratostema</tp:taxon-name-part>
            <tp:taxon-name-part taxon-name-part-type="species">gearyana</tp:taxon-name-part>
          </tp:taxon-name><tp:taxon-authority>M.M.Jiménez &amp; H.Garzón</tp:taxon-authority><tp:taxon-status xmlns:xlink="http://www.w3.org/1999/xlink" xlink:type="simple">sp. nov.</tp:taxon-status></tp:nomenclature><tp:treatment-sec sec-type="materials"><title>Materials</title><list list-type="alpha-lower" list-content="occurrences"><list-item><p><bold>Type status:</bold> <named-content xmlns:xlink="http://www.w3.org/1999/xlink" content-type="dwc:typeStatus" xlink:type="simple">Holotype</named-content>. <bold>Occurrence:</bold> recordNumber: <named-content xmlns:xlink="http://www.w3.org/1999/xlink" content-type="dwc:recordNumber" xlink:type="simple">H. Garzón 295</named-content>; recordedBy: <named-content xmlns:xlink="http://www.w3.org/1999/xlink" content-type="dwc:recordedBy" xlink:type="simple">H. Garzón</named-content>; occurrenceID: <named-content xmlns:xlink="http://www.w3.org/1999/xlink" content-type="dwc:occurrenceID" xlink:type="simple">78A4C16D-A458-529E-AAF3-5B552693A512</named-content>; <bold>Taxon:</bold> scientificName: <named-content xmlns:xlink="http://www.w3.org/1999/xlink" content-type="dwc:scientificName" xlink:type="simple"><italic><tp:taxon-name><tp:taxon-name-part taxon-name-part-type="genus" reg="Ceratostema">Ceratostema</tp:taxon-name-part><tp:taxon-name-part taxon-name-part-type="species" reg="gearyana">gearyana</tp:taxon-name-part></tp:taxon-name></italic> M.M.Jiménez &amp; H.Garzón</named-content>; <bold>Location:</bold> country: <named-content xmlns:xlink="http://www.w3.org/1999/xlink" content-type="dwc:country" xlink:type="simple">Ecuador</named-content>; stateProvince: <named-content xmlns:xlink="http://www.w3.org/1999/xlink" content-type="dwc:stateProvince" xlink:type="simple">Morona Santiago</named-content>; locality: <named-content xmlns:xlink="http://www.w3.org/1999/xlink" content-type="dwc:locality" xlink:type="simple">Reserva Agett-Geary, cerca de San Juan Bosco</named-content>; verbatimElevation: <named-content xmlns:xlink="http://www.w3.org/1999/xlink" content-type="dwc:verbatimElevation" xlink:type="simple">1663 m</named-content>; <bold>Event:</bold> year: <named-content xmlns:xlink="http://www.w3.org/1999/xlink" content-type="dwc:year" xlink:type="simple">2025</named-content>; month: <named-content xmlns:xlink="http://www.w3.org/1999/xlink" content-type="dwc:month" xlink:type="simple">5</named-content>; day: <named-content xmlns:xlink="http://www.w3.org/1999/xlink" content-type="dwc:day" xlink:type="simple">1</named-content>; <bold>Record Level:</bold> institutionCode: <named-content xmlns:xlink="http://www.w3.org/1999/xlink" content-type="dwc:institutionCode" xlink:type="simple">HUTPL!</named-content></p></list-item></list></tp:treatment-sec><tp:treatment-sec sec-type="Description"><title>Description</title><p><italic>Shrubs</italic> pendant, epiphytic; indumentum consisting of almost persistent trichomes, white, eglandular, 0.3–1.1 mm long, arranged unevenly, sparsely to densely on younger branches, petioles, leaf blades, inflorescences and flowers, excluding stamens; axonomorphous roots with a woody, subpsherical, well-developed lignotuber-like swelling. <italic>Stems</italic> terete to subterete, ca. up to 1.4 m long, glabrous, slightly arching, arising from the swelling, older stems dark brown, cracking longitudinally and exfoliating; younger branches terete, ca. 80 cm long, 2.1 mm wide, pendant, slightly arcuate, pale green, puberulous, becoming striate and dark brown when old or after exfoliation; axillary buds emerging 1 mm below the leaf node, axillary bracts 1.2–2.5 mm long, pale green, sparsely pubescent, ovate triangular. <italic>Leaves</italic> spirally arranged, pendulous; petioles pale green, subterete 3.8 mm × 2.1–2.3 mm, pubescent; blades dark green in older, paler in mature and mahogany in younger leaves, cordiform to ovate-orbicular, 10.3–12.8 cm × 6.6–8.6 cm, coriaceous, convex with basal margins folded to conceal flowers and fruits, glabrous adaxially, with very few sparse hairs at the basal margin abaxially, pruinose adaxially and abaxially, 7–9-plinerved from near the base, sometimes with an inner pair of lateral nerves arising from the proximal 0.8–1.5 cm, midvein raised along almost its length adaxially, impressed and hollow abaxially, secondary veins slightly raised adaxially, impressed abaxially, branching, anastomosing distally with reticulate veinlets weakly raised to obscure, base cordate, margin undulate, apex shortly acuminate to acuminate. <italic>Inflorescence</italic> axillary, a cincinnus with very compact internodes, pendulous, sessile, 2–3-flowered; rachis obconical, 3.7–4.4 mm long, 1.8 mm thick, puberulous, subverrucose, covered at the base by several bracts; bracts persistent, whitish-green, ovate, 0.9–1.1 mm × 1.2–1.6 mm, ciliate to the margin, acute to obtuse at the apex; floral bracts persistent, similar in colour and texture to the peduncle bracts, ovate, 0.8–1.1 × 0.8–1.2 mm, acute; pedicel articulate with the calyx, pale green, subterete, 7.6–8.4 mm long, 1.9–2.5 mm thick, puberulous; bracteoles persistent, 2, whitish-green, ovate-triangular, 0.6–0.8 mm × 0.7-0.8 mm, located near the base and opposite, long-ciliate along the margins, apex attenuate. <italic>Flowers</italic> pentamerous with pale green calyx and dark reddish-brown corolla, paler at the base; calyx 7.2–8.9 mm × 6.1–6.6 mm, puberulous; hypanthium obconical, obscurely pentagonal, 5.5–6.3 mm × 3.7–4.1 mm, truncate; limb erect, open, 3.2–3.6 mm × 6.1–6.6 mm; lobes 5, ovate-deltate, 2.0–2.7 mm × 2.8–3.0 mm, slightly convex, apiculate at the apex, sinuses acute. <italic>Corolla</italic> tubular, but slightly dilated to the base and narrowing distally, thick-carnose, bistratose, 4.2–4.4 cm long (including the lobes), 6.5 mm in diameter at the base, 5.4 mm in diameter at the throat, puberulent and bluntly 5-angled along its length externally, puberulous in the internal apical half; lobes 5, spreading, narrowly linear-triangular, 19.8–22.3 mm × 2.2–3.0 mm, lustrous, puberulent externally, glabrous internally, channelled and subverrucose internally, slightly incurved to the base, recurved and acuminate at the apex. <italic>Stamens</italic> 10, with white filaments, golden yellow tubules and darker thecae, nearly equalling the corolla in overall length, each pair unequal, 3.6–4.0 cm long; filaments connate forming a tubular staminal tube, 8.8–9.2 mm long, glabrous outside, visibly papillose inside; anthers 3.2–3.6 cm long, each pair of thecae unequal, prognathous, 6.2–6.6 mm long, conspicuously papillose; tubules distinct, slightly unequal, seemingly free, 2.7–3.0 cm long, glabrous, dehiscing by terminal pores, ca. 0.9 mm × 0.4 mm. <italic>Style</italic> green, exserted, 4.4 cm long, pilose, stigma truncated. Mature <italic>fruit</italic> yellowish-green, subglobose, ca. 14.0–16.8 mm × 15.0 mm in diameter, puberulous, with persistent calyx lobes. Seed not seen (Fig. <xref ref-type="fig" rid="F12980904">1</xref>).</p></tp:treatment-sec><tp:treatment-sec sec-type="Diagnosis"><title>Diagnosis</title><p><italic><tp:taxon-name><tp:taxon-name-part taxon-name-part-type="genus" reg="Ceratostema">Ceratostema</tp:taxon-name-part><tp:taxon-name-part taxon-name-part-type="species" reg="gearyana">gearyana</tp:taxon-name-part></tp:taxon-name></italic> is distinguished from <italic><tp:taxon-name><tp:taxon-name-part taxon-name-part-type="genus" reg="Ceratostema">C.</tp:taxon-name-part><tp:taxon-name-part taxon-name-part-type="species" reg="cutucuense">cutucuense</tp:taxon-name-part></tp:taxon-name></italic> by the smaller leaves, 10.3–12.8 cm × 6.6–8.6 cm (vs. 14.0–16.0 cm × 9.0–11.0 cm), the glabrous floral parts (vs. puberulous), the hypanthium smaller, obconic, obscurely pentagonal (vs. turbinate, bluntly 5-winged), the larger calyx lobes deltate-ovate, 2.0–2.7 mm long (vs. truncate, &lt; 0.5 mm long) and the corolla bluntly 5-angled (vs. bluntly 5-winged), with longer, narrowly linear-triangular lobes, 19.8–22.3 mm long (vs. linear-lanceolate, 12.0–14.0 mm long).</p></tp:treatment-sec><tp:treatment-sec sec-type="Etymology"><title>Etymology</title><p>This species is named after the Agett-Geary Reserve, a recently created private protected area, where the new species was discovered.</p></tp:treatment-sec><tp:treatment-sec sec-type="Distribution"><title>Distribution</title><p><italic><tp:taxon-name><tp:taxon-name-part taxon-name-part-type="genus" reg="Ceratostema">Ceratostema</tp:taxon-name-part><tp:taxon-name-part taxon-name-part-type="species" reg="gearyana">gearyana</tp:taxon-name-part></tp:taxon-name></italic> is known from a single population near San Juan Bosco in the south-eastern Ecuadorian Province of Morona-Santiago (Fig. <xref ref-type="fig" rid="F12980908">2</xref>).</p></tp:treatment-sec><tp:treatment-sec sec-type="Ecology"><title>Ecology</title><p>The new species grows as a pendant epiphytic species at elevations between 1400 to 1600 m (Fig. <xref ref-type="fig" rid="F12980906">3</xref>). This area is characterised by mature and disturbed primary forests where <italic><tp:taxon-name><tp:taxon-name-part taxon-name-part-type="genus" reg="Ceratostema">C.</tp:taxon-name-part><tp:taxon-name-part taxon-name-part-type="species" reg="gearyana">gearyana</tp:taxon-name-part></tp:taxon-name></italic> co-exists with other flora, including: <italic><tp:taxon-name><tp:taxon-name-part taxon-name-part-type="genus" reg="Blakea">Blakea</tp:taxon-name-part><tp:taxon-name-part taxon-name-part-type="species" reg="hirsutissima">hirsutissima</tp:taxon-name-part></tp:taxon-name></italic> (J.F. Macbr.) Wurdack, <italic><tp:taxon-name><tp:taxon-name-part taxon-name-part-type="genus" reg="Ceratostema">Ceratostema</tp:taxon-name-part><tp:taxon-name-part taxon-name-part-type="species" reg="glans">glans</tp:taxon-name-part></tp:taxon-name></italic> Luteyn, <italic><tp:taxon-name><tp:taxon-name-part taxon-name-part-type="genus" reg="Elleanthus">Elleanthus</tp:taxon-name-part><tp:taxon-name-part taxon-name-part-type="species" reg="blatteus">blatteus</tp:taxon-name-part></tp:taxon-name></italic> Garay, <italic><tp:taxon-name><tp:taxon-name-part taxon-name-part-type="genus" reg="Sphyrospermum">Sphyrospermum</tp:taxon-name-part><tp:taxon-name-part taxon-name-part-type="species" reg="glutinosum">glutinosum</tp:taxon-name-part></tp:taxon-name></italic> Luteyn &amp; Pedraza and <italic><tp:taxon-name><tp:taxon-name-part taxon-name-part-type="genus" reg="Sphyrospermum">S.</tp:taxon-name-part><tp:taxon-name-part taxon-name-part-type="species" reg="kakabadseae">kakabadseae</tp:taxon-name-part></tp:taxon-name></italic> A. Doucette, H. Medina &amp; J. Portilla.</p></tp:treatment-sec><tp:treatment-sec sec-type="Conservation"><title>Conservation</title><p><italic><tp:taxon-name><tp:taxon-name-part taxon-name-part-type="genus" reg="Ceratostema">Ceratostema</tp:taxon-name-part><tp:taxon-name-part taxon-name-part-type="species" reg="gearyana">gearyana</tp:taxon-name-part></tp:taxon-name></italic> has been located within the buffer zone of the Siete Iglesias Municipal Conservation Area (ACMSI), but not inside the Reserve. Seven individuals are known from the type locality. The main threat to the conservation of this population remains the destruction of primary forests for timber, pasture and cattle grazing. Regardless, its proximity to the aforementioned municipal reserve, which is dedicated to the conservation of primary forest, led the authors to believe that <italic><tp:taxon-name><tp:taxon-name-part taxon-name-part-type="genus" reg="Ceratostema">C.</tp:taxon-name-part><tp:taxon-name-part taxon-name-part-type="species" reg="gearyana">gearyana</tp:taxon-name-part></tp:taxon-name></italic> is well represented within its boundaries and therefore protected.</p><p>Applying conservation analysis with the georeferenced single locality, the calculated area of occupancy (AOO) is 4 km<sup>2</sup>. The extent of occurrence (EOO) has not been calculated due to the limited number of populations sighted. For these reasons, the authors recommend <italic><tp:taxon-name><tp:taxon-name-part taxon-name-part-type="genus" reg="Ceratostema">C.</tp:taxon-name-part><tp:taxon-name-part taxon-name-part-type="species" reg="gearyana">gearyana</tp:taxon-name-part></tp:taxon-name></italic> should be considered Critically Endangered (CR) according to the IUCN Criteria B2ab(i,ii), C2a(i) and D1 (<xref ref-type="bibr" rid="B12980888">IUCN 2024</xref>).</p></tp:treatment-sec><tp:treatment-sec sec-type="Taxon discussion"><title>Taxon discussion</title><p><italic><tp:taxon-name><tp:taxon-name-part taxon-name-part-type="genus" reg="Ceratostema">Ceratostema</tp:taxon-name-part><tp:taxon-name-part taxon-name-part-type="species" reg="gearyana">gearyana</tp:taxon-name-part></tp:taxon-name></italic> is the newest addition to the informal "<italic><tp:taxon-name><tp:taxon-name-part taxon-name-part-type="genus" reg="Ceratostema"/><tp:taxon-name-part taxon-name-part-type="species" reg="auriculatum">auriculatum</tp:taxon-name-part></tp:taxon-name></italic> group". Coherent traits for this group are: the epiphytic, long-pendant habit; the twigs are embraced by amplexicaul, cordate and convex, folded downwards at the base and hiding the few flowered inflorescences; the sessile, axillary inflorescences; the minute floral bracts and bracteoles; and the calyx with a 5-winged hypanthium and a non-prominent limb.</p><p><italic><tp:taxon-name><tp:taxon-name-part taxon-name-part-type="genus" reg="Ceratostema">Ceratostema</tp:taxon-name-part><tp:taxon-name-part taxon-name-part-type="species" reg="gearyana">gearyana</tp:taxon-name-part></tp:taxon-name></italic> is most similar to <italic><tp:taxon-name><tp:taxon-name-part taxon-name-part-type="genus" reg="Ceratostema">C.</tp:taxon-name-part><tp:taxon-name-part taxon-name-part-type="species" reg="cutucuense">cutucuense</tp:taxon-name-part></tp:taxon-name></italic> by the glaucous younger branches; the glabrous, suborbicular leaves; the erect calyx limb with the apiculate lobes; the acute sinuses; and the stamens having glabrous filaments. Nevertheless, <italic><tp:taxon-name><tp:taxon-name-part taxon-name-part-type="genus" reg="Ceratostema">C.</tp:taxon-name-part><tp:taxon-name-part taxon-name-part-type="species" reg="gearyana">gearyana</tp:taxon-name-part></tp:taxon-name></italic> is distinguished from <italic><tp:taxon-name><tp:taxon-name-part taxon-name-part-type="genus" reg="Ceratostema">C.</tp:taxon-name-part><tp:taxon-name-part taxon-name-part-type="species" reg="cutucuense">cutucuense</tp:taxon-name-part></tp:taxon-name></italic> by the characters stated in the diagnosis. Further differences with the other species, additionally are the leaves that have basal lobes parallel to each other (vs. imbricate), the foliar apices being acuminate (vs. abruptly cuspidate to shortly acute), the 2–3-flowered inflorescences (vs. 4–5-flowered), the smaller pedicel, 7.6–8.4 mm long (vs. 12.0–13.0 mm long), the apically acuminate corolla lobes (vs. spurred), the stamens being comparatively shorter (3.6–4.0 cm long vs. ca. 5.0 cm long) and the filaments being comparatively longer (8.8–9.2 mm long vs. 6.0 mm long) (<xref ref-type="bibr" rid="B12980824">Luteyn 1996</xref>). The new species is further distinct within the “<italic><tp:taxon-name><tp:taxon-name-part taxon-name-part-type="genus" reg="Ceratostema"/><tp:taxon-name-part taxon-name-part-type="species" reg="auriculatum">auriculatum</tp:taxon-name-part></tp:taxon-name></italic> group” by its notably pruinose leaves, where the basal margin becomes pubescent when mature and later glabrous at a post-mature stage.</p></tp:treatment-sec><tp:treatment-sec><!--Section generated to contain objects referenced in tp:taxon-treatment.--><fig id="F12980904" position="float" orientation="portrait"><object-id xmlns:xlink="http://www.w3.org/1999/xlink" content-type="arpha" xlink:type="simple">B2394055-1836-5F08-BB88-7EB41299CAC9</object-id><object-id xmlns:xlink="http://www.w3.org/1999/xlink" content-type="doi" xlink:type="simple">10.3897/BDJ.13.e158872.figure1</object-id><label>Figure 1.</label><caption><p>Lankester Composite Dissection Plate (LCDP) of <italic><tp:taxon-name><tp:taxon-name-part taxon-name-part-type="genus" reg="Ceratostema">Ceratostema</tp:taxon-name-part><tp:taxon-name-part taxon-name-part-type="species" reg="gearyana">gearyana</tp:taxon-name-part></tp:taxon-name></italic>. <bold>A</bold> Terminal branch; <bold>B</bold> Leaves in abaxial (left) and adaxial (right) views with a close-up of the basal margin <bold>(C)</bold>; <bold>D</bold> Flower with rachis and a close-up of the calyx lobes <bold>(E)</bold>; <bold>F</bold> Longitudinal section of the corolla; <bold>G</bold> Flower without corolla showing the ovary and style; <bold>H</bold> Longitudinal section of the calyx showing the ovary, hypanthium and limb; <bold>I</bold> Staminal tube; <bold>J</bold> Stamens, lateral (left), ventral (middle), dorsal (right) views; <bold>K</bold> Mature fruits. Prepared by L. Ocupa-Horna, based on photographs of the type by H.X. Garzón-Suárez.</p></caption><graphic xmlns:xlink="http://www.w3.org/1999/xlink" xlink:href="bdj-13-e158872-g001.jpg" position="float" id="oo_1326837.jpg" orientation="portrait" xlink:type="simple"><uri content-type="original_file" xlink:type="simple">https://binary.pensoft.net/fig/1326837</uri></graphic></fig><fig id="F12980908" position="float" orientation="portrait"><object-id xmlns:xlink="http://www.w3.org/1999/xlink" content-type="arpha" xlink:type="simple">4E8954A8-9092-5A36-98D1-4AE91067055B</object-id><object-id xmlns:xlink="http://www.w3.org/1999/xlink" content-type="doi" xlink:type="simple">10.3897/BDJ.13.e158872.figure3</object-id><label>Figure 2.</label><caption><p>Distribution of <italic><tp:taxon-name><tp:taxon-name-part taxon-name-part-type="genus" reg="Ceratostema">Ceratostema</tp:taxon-name-part><tp:taxon-name-part taxon-name-part-type="species" reg="gearyana">gearyana</tp:taxon-name-part></tp:taxon-name></italic> and <italic><tp:taxon-name><tp:taxon-name-part taxon-name-part-type="genus" reg="Ceratostema">C.</tp:taxon-name-part><tp:taxon-name-part taxon-name-part-type="species" reg="moronasantiagoensis">moronasantiagoensis</tp:taxon-name-part></tp:taxon-name></italic> in southern Ecuador.</p></caption><graphic xmlns:xlink="http://www.w3.org/1999/xlink" xlink:href="bdj-13-e158872-g002.jpg" position="float" id="oo_1327260.jpg" orientation="portrait" xlink:type="simple"><uri content-type="original_file" xlink:type="simple">https://binary.pensoft.net/fig/1327260</uri></graphic></fig><fig id="F12980906" position="float" orientation="portrait"><object-id xmlns:xlink="http://www.w3.org/1999/xlink" content-type="arpha" xlink:type="simple">CA9C9F60-FA7B-5A95-BB46-DB293D7396E3</object-id><object-id xmlns:xlink="http://www.w3.org/1999/xlink" content-type="doi" xlink:type="simple">10.3897/BDJ.13.e158872.figure4</object-id><label>Figure 3.</label><caption><p><italic><tp:taxon-name><tp:taxon-name-part taxon-name-part-type="genus" reg="Ceratostema">Ceratostema</tp:taxon-name-part><tp:taxon-name-part taxon-name-part-type="species" reg="gearyana">gearyana</tp:taxon-name-part></tp:taxon-name></italic> in situ. <bold>A</bold> Specimen hanging from a branch in the shade; <bold>B</bold> Specimens exposed to sunlight on tree trunks.</p></caption><graphic xmlns:xlink="http://www.w3.org/1999/xlink" xlink:href="bdj-13-e158872-g003.jpg" position="float" id="oo_1326838.jpg" orientation="portrait" xlink:type="simple"><uri content-type="original_file" xlink:type="simple">https://binary.pensoft.net/fig/1326838</uri></graphic></fig></tp:treatment-sec><ref-list><ref id="B12980888"><element-citation xmlns:xlink="http://www.w3.org/1999/xlink" publication-type="other" xlink:type="simple"><person-group person-group-type="author"><name name-style="western"><surname>IUCN</surname></name></person-group><year>2024</year><article-title>Guidelines for Using the IUCN Red List Categories and Criteria. Version 16.</article-title><publisher-name>Prepared by the Standards and Petitions Committee</publisher-name><uri xlink:type="simple">https://www.iucnredlist.org/documents/RedListGuidelines.pdf</uri></element-citation></ref><ref id="B12980824"><element-citation xmlns:xlink="http://www.w3.org/1999/xlink" publication-type="chapter" xlink:type="simple"><person-group person-group-type="author"><name name-style="western"><surname>Luteyn</surname><given-names>J. L.</given-names></name></person-group><year>1996</year><chapter-title>Ericaceae: <italic>Ceratostema</italic></chapter-title><person-group person-group-type="editor"><name name-style="western"><surname>Harling</surname><given-names>G.</given-names></name><name name-style="western"><surname>Andersson</surname><given-names>L.</given-names></name></person-group><source>Flora of Ecuador</source><volume>54. Part 147</volume><publisher-name>Göteborg University</publisher-name></element-citation></ref></ref-list></tp:taxon-treatment>
