# Supplementary material for: New species of Ceratostema (Ericaceae, Vaccinieae) from the southeast Andes of Ecuador-II
Source: Biodivers Data J. 2025 Aug 19;13:e158872. doi: 10.3897/BDJ.13.e158872 (PMC12381578; doi:10.3897/BDJ.13.e158872)
Supplement: XML Treatment for Ceratostema moronasantiagoensis [file BDJ.13.e158872-treatment2.xml]

<!DOCTYPE tp:taxon-treatment
  PUBLIC "-//TaxonX//DTD Taxonomic Treatment Publishing DTD v0 20100105//EN" "tax-treatment-NSO.dtd">
<tp:taxon-treatment xmlns:tp="http://www.plazi.org/taxpub"><tp:treatment-meta><mixed-citation publication-type="journal"><person-group><name><surname>Jiménez</surname><given-names>Marco M.</given-names></name><name><surname>Iturralde</surname><given-names>Gabriel A.</given-names></name><name><surname>Ocupa-Horna</surname><given-names>Luis</given-names></name><name><surname>Kuethe</surname><given-names>J. R.</given-names></name><name><surname>Garzón-Suárez</surname><given-names>Henry X.</given-names></name></person-group><article-title>New species of <italic><tp:taxon-name><tp:taxon-name-part taxon-name-part-type="genus" reg="Ceratostema">Ceratostema</tp:taxon-name-part></tp:taxon-name></italic> (<tp:taxon-name><tp:taxon-name-part taxon-name-part-type="family">Ericaceae</tp:taxon-name-part></tp:taxon-name>, <tp:taxon-name><tp:taxon-name-part taxon-name-part-type="tribe">Vaccinieae</tp:taxon-name-part></tp:taxon-name>) from the southeast Andes of Ecuador-II</article-title><source>Biodivers Data J</source><day>19</day><month>08</month><year>2025</year><volume>13</volume><pub-id pub-id-type="doi">10.3897/BDJ.13.e158872</pub-id></mixed-citation></tp:treatment-meta><tp:nomenclature><tp:taxon-name>
            <object-id xmlns:xlink="http://www.w3.org/1999/xlink" content-type="arpha" xlink:type="simple">D5FD71C0-4A43-52DE-9A6B-BE5F3D910A72</object-id>
            <tp:taxon-name-part taxon-name-part-type="genus">Ceratostema</tp:taxon-name-part>
            <tp:taxon-name-part taxon-name-part-type="species">moronasantiagoensis</tp:taxon-name-part>
            <object-id xmlns:xlink="http://www.w3.org/1999/xlink" xlink:type="simple" object-id-type="IPNI">urn:lsid:ipni.org:names:77367755-1</object-id>
          </tp:taxon-name><tp:taxon-authority>M.M.Jiménez &amp; H.Garzón</tp:taxon-authority><tp:taxon-status xmlns:xlink="http://www.w3.org/1999/xlink" xlink:type="simple">sp. nov.</tp:taxon-status></tp:nomenclature><tp:treatment-sec sec-type="materials"><title>Materials</title><list list-type="alpha-lower" list-content="occurrences"><list-item><p><bold>Type status:</bold> <named-content xmlns:xlink="http://www.w3.org/1999/xlink" content-type="dwc:typeStatus" xlink:type="simple">Holotype</named-content>. <bold>Occurrence:</bold> recordNumber: <named-content xmlns:xlink="http://www.w3.org/1999/xlink" content-type="dwc:recordNumber" xlink:type="simple">H. Garzón 297</named-content>; recordedBy: <named-content xmlns:xlink="http://www.w3.org/1999/xlink" content-type="dwc:recordedBy" xlink:type="simple">H. Garzón</named-content>; occurrenceID: <named-content xmlns:xlink="http://www.w3.org/1999/xlink" content-type="dwc:occurrenceID" xlink:type="simple">4D149160-74F4-5EAD-8B32-DCB3753B4513</named-content>; <bold>Taxon:</bold> scientificName: <named-content xmlns:xlink="http://www.w3.org/1999/xlink" content-type="dwc:scientificName" xlink:type="simple"><italic><tp:taxon-name><tp:taxon-name-part taxon-name-part-type="genus" reg="Ceratostema">Ceratostema</tp:taxon-name-part><tp:taxon-name-part taxon-name-part-type="species" reg="moronasantiagoensis">moronasantiagoensis</tp:taxon-name-part></tp:taxon-name></italic> M.M.Jiménez &amp; H.Garzón</named-content>; <bold>Location:</bold> country: <named-content xmlns:xlink="http://www.w3.org/1999/xlink" content-type="dwc:country" xlink:type="simple">Ecuador</named-content>; stateProvince: <named-content xmlns:xlink="http://www.w3.org/1999/xlink" content-type="dwc:stateProvince" xlink:type="simple">Morona Santiago</named-content>; locality: <named-content xmlns:xlink="http://www.w3.org/1999/xlink" content-type="dwc:locality" xlink:type="simple">Cerca de San Juan Bosco</named-content>; verbatimElevation: <named-content xmlns:xlink="http://www.w3.org/1999/xlink" content-type="dwc:verbatimElevation" xlink:type="simple">1492 m</named-content>; <bold>Event:</bold> year: <named-content xmlns:xlink="http://www.w3.org/1999/xlink" content-type="dwc:year" xlink:type="simple">2025</named-content>; month: <named-content xmlns:xlink="http://www.w3.org/1999/xlink" content-type="dwc:month" xlink:type="simple">5</named-content>; day: <named-content xmlns:xlink="http://www.w3.org/1999/xlink" content-type="dwc:day" xlink:type="simple">8</named-content>; <bold>Record Level:</bold> institutionCode: <named-content xmlns:xlink="http://www.w3.org/1999/xlink" content-type="dwc:institutionCode" xlink:type="simple">HUTPL!</named-content></p></list-item></list></tp:treatment-sec><tp:treatment-sec sec-type="Description"><title>Description</title><p><italic>Shrubs</italic> pendant, lianoid epiphytic; indumentum consisting of almost persistent trichomes, white, eglandular, 0.1–0.6 mm long, arranged unevenly, sparsely to densely on younger branches, petioles, underside of leaves, inflorescences and flowers, including stamens and style; axonomorphous roots with a woody, fusiform, well-developed lignotuber-like swelling, ca. 4.3–7.4 cm × 3.1–6.3 cm in diameter. <italic>Stems</italic> terete to subterete, ca. 52 cm long, glabrous, slightly arching, arising from the swelling, older stems dark brown, cracking longitudinally and exfoliating; younger branches subterete, ca. 51 cm long, 4.2 mm wide, descending to pendant, slightly arcuate, pale green, sometimes suffused with brownish-pink, pilose, becoming glabrous, striate and dark brown when old or after exfoliation; axillary buds emerging 1 mm below the leaf node. <italic>Leaves</italic> spirally arranged, pendulous to descending, new leaves mahogany red; petioles subterete, ca. 3.1 mm × 2.6 mm, pilose, becoming glabrous with age; blades dark green adaxially, pale green abaxially, ovate, convex, 6.8–14.3 cm × 4.5–6.9 cm, coriaceous, glabrous adaxially and abaxially, lustrous adaxially, dull abaxially, pinnately nerved with 3–4 lateral nerves per side, mid-vein raised along almost its length adaxially, impressed and hollow abaxially, the secondary veins slightly raised adaxially, impressed abaxially, branching, anastomosing distally with reticulate veinlets, obscure, base deeply cordate, partially folded downwards exposing the flowers, lobes auriculate, overlapping, apex acuminate to long-acuminate. <italic>Inflorescence</italic> axillary, a cincinnus with very compact internodes, 2–5-flowered, sessile; rachis obconical, ca. 9.9 mm long, 2.0–2.8 mm thick, covered at the base by several bracts; bracts persistent, pale green, ovate, ca. 1.2 mm long, pubescent, seemingly obtuse at the apex; floral bracts persistent, similar in colour and texture to the peduncle bracts, seemingly ovate, 2.8–3.1 mm long, acuminate; pedicel articulate with the calyx, whitish-green, subterete, 4.9–5.6 mm long, 3.0–3.5 mm thick, pubescent; bracteoles 2, located near the base and opposite, whitish-green, ovate-triangular, 1.0–1.9 mm × 0.8–1.1 mm, pubescent, apex acuminate, long-ciliate along the margins. <italic>Flowers</italic> pentamerous, reflexed, with pale green calyx and fuchsia red corolla, paler and whitish at the angles; calyx 6.0–7.5 mm × 5.2–6.4 mm, pubescent adaxially and sparsely pubescent abaxially; hypanthium obconical, 5-winged, 2.7–3.8 mm × 4.6–5.0 mm, truncate; limb spreading, open, 3.5–4.0 mm × 5.2–6.4 mm; lobes 5, deltate, 3.0–3.4 mm × 2.6–3.2 mm, slightly incurved at the apex, acuminate, sinuses acute. <italic>Corolla</italic> tubular, but narrowing distally and proximally, thick-carnose, bistratose, bluntly 5-angled, 4.3–4.5 cm long (including the lobes), 6.0 mm in diameter at the base, 5.0 mm in diameter at the throat, pubescent along the angles externally and in the internal apical half; lobes 5, spreading, narrowly linear-triangular, 17.5–20.9 mm × 1.8–2.3 mm, pubescent externally, glabrous internally, channelled and subverrucose internally, apex acuminate, slightly incurved. <italic>Stamens</italic> 10, with white filaments, golden yellow tubules and darker thecae, nearly equalling the corolla in overall length, 4.0–4.3 cm long; filaments connate forming a tubular staminal tube, 12.8–13.2 mm long, sparsely puberulent in both sides; anthers 3.5–3.6 cm long, each pair of thecae unequal, prognathous, 6.2–6.8 mm long, conspicuously granulose; tubules distinct, slightly unequal, seemingly connate in the distal 3/5, 2.8–3.0 cm long, glabrous, dehiscing by terminal pores, ca. 0.8 mm × 0.3 mm. <italic>Style</italic> pale green, exserted, 4.6–4.8 cm long, pilose, stigma truncated. <italic>Fruits</italic> not seen. (Fig. <xref ref-type="fig" rid="F12980910">4</xref>)</p></tp:treatment-sec><tp:treatment-sec sec-type="Diagnosis"><title>Diagnosis</title><p>The new species is most similar to <italic><tp:taxon-name><tp:taxon-name-part taxon-name-part-type="genus" reg="Ceratostema">C.</tp:taxon-name-part><tp:taxon-name-part taxon-name-part-type="species" reg="auriculatum">auriculatum</tp:taxon-name-part></tp:taxon-name></italic>, but it is distinguished by the calyx limb without lobes at the base (vs. lobed), the smaller, acuminate calyx lobes, 3.0–3.4 mm × 2.6–3.2 mm (vs. acute, 9.0–10.0 mm × ca. 5.0 mm), not conspicuously nerved, pubescent (vs. prominently and reticulate nerved, weakly ciliate at the margin), the fuchsia red, pubescent corolla (vs. black-purple, weakly pilose), with longer lobes, 17.5–20.9 mm long (vs. 11.0–13.0 mm long) and the puberulent, longer filaments, 12.8–13.2 mm long (vs. glabrous, 6.0–7.0 mm long).</p></tp:treatment-sec><tp:treatment-sec sec-type="Etymology"><title>Etymology</title><p>The name of the new species is dedicated to its primary geographical distribution, the Province of Morona Santiago.</p></tp:treatment-sec><tp:treatment-sec sec-type="Distribution"><title>Distribution</title><p><italic><tp:taxon-name><tp:taxon-name-part taxon-name-part-type="genus" reg="Ceratostema">Ceratostema</tp:taxon-name-part><tp:taxon-name-part taxon-name-part-type="species" reg="moronasantiagoensis">moronasantiagoensis</tp:taxon-name-part></tp:taxon-name></italic> is known only from the area surrounding the town of San Juan Bosco in south-eastern Ecuador. (Fig. <xref ref-type="fig" rid="F12980908">2</xref>).</p></tp:treatment-sec><tp:treatment-sec sec-type="Ecology"><title>Ecology</title><p><italic><tp:taxon-name><tp:taxon-name-part taxon-name-part-type="genus" reg="Ceratostema">Ceratostema</tp:taxon-name-part><tp:taxon-name-part taxon-name-part-type="species" reg="moronasantiagoensis">moronasantiagoensis</tp:taxon-name-part></tp:taxon-name></italic> is found as an epiphyte on tree trunks and branches near the canopy, showing no preference for a particular forest stratum. The species was seen at elevations between 1300 and 1600 m in the interior of mature primary forests with predominantly clayish soil conditions (Fig. <xref ref-type="fig" rid="F12980912">5</xref>). The type locality forest is predominantly represented by <italic><tp:taxon-name><tp:taxon-name-part taxon-name-part-type="genus" reg="Alchornea">Alchornea</tp:taxon-name-part><tp:taxon-name-part taxon-name-part-type="species" reg="glandulosa">glandulosa</tp:taxon-name-part></tp:taxon-name></italic> Poepp., <italic><tp:taxon-name><tp:taxon-name-part taxon-name-part-type="genus" reg="Inga">Inga</tp:taxon-name-part><tp:taxon-name-part taxon-name-part-type="species" reg="oerstediana">oerstediana</tp:taxon-name-part></tp:taxon-name></italic> Benth. and <italic><tp:taxon-name><tp:taxon-name-part taxon-name-part-type="genus" reg="Neea">Neea</tp:taxon-name-part><tp:taxon-name-part taxon-name-part-type="species" reg="divaricata">divaricata</tp:taxon-name-part></tp:taxon-name></italic> Poepp. &amp; Endl. Specimens of <italic><tp:taxon-name><tp:taxon-name-part taxon-name-part-type="genus" reg="Ceratostema">Ceratostema</tp:taxon-name-part><tp:taxon-name-part taxon-name-part-type="species" reg="moronasantiagoensis">moronasantiagoensis</tp:taxon-name-part></tp:taxon-name></italic> were found sympatric with other flora such as <italic><tp:taxon-name><tp:taxon-name-part taxon-name-part-type="genus" reg="Dracontium">Dracontium</tp:taxon-name-part><tp:taxon-name-part taxon-name-part-type="species" reg="fuscopunctatum">fuscopunctatum</tp:taxon-name-part></tp:taxon-name></italic> Cornejo, Croat &amp; G.Tello, <tp:taxon-name><tp:taxon-name-part taxon-name-part-type="genus" reg="Drymonia">Drymonia</tp:taxon-name-part><tp:taxon-name-part taxon-name-part-type="uncertainty-rank">cf.</tp:taxon-name-part><tp:taxon-name-part taxon-name-part-type="species" reg="coccinea">coccinea</tp:taxon-name-part></tp:taxon-name> (Aubl.) Wiehler, <italic><tp:taxon-name><tp:taxon-name-part taxon-name-part-type="genus" reg="Glossoloma">Glossoloma</tp:taxon-name-part><tp:taxon-name-part taxon-name-part-type="species" reg="subglabrum">subglabrum</tp:taxon-name-part></tp:taxon-name></italic> J.L. Clark, <italic><tp:taxon-name><tp:taxon-name-part taxon-name-part-type="genus" reg="Pleurothallis">Pleurothallis</tp:taxon-name-part><tp:taxon-name-part taxon-name-part-type="species" reg="valvola">valvola</tp:taxon-name-part></tp:taxon-name></italic> Luer &amp; Hirtz and <italic><tp:taxon-name><tp:taxon-name-part taxon-name-part-type="genus" reg="Sobralia">Sobralia</tp:taxon-name-part><tp:taxon-name-part taxon-name-part-type="species" reg="pardalina">pardalina</tp:taxon-name-part></tp:taxon-name></italic> Garay.</p></tp:treatment-sec><tp:treatment-sec sec-type="Conservation"><title>Conservation</title><p><italic><tp:taxon-name><tp:taxon-name-part taxon-name-part-type="genus" reg="Ceratostema">Ceratostema</tp:taxon-name-part><tp:taxon-name-part taxon-name-part-type="species" reg="moronasantiagoensis">moronasantiagoensis</tp:taxon-name-part></tp:taxon-name></italic> was found near sites of forest clearing and agriculture, livestock farming and mining activities, consequently exhibiting the destructive, unsustainable nature of these operations within Ecuador. About ten individuals are known from four populations near San Juan Bosco in southern Morona Santiago Province, Ecuador. The extent of occurrence (EEO) calculated for the new species resulted in an area of 20 km<sup>2</sup> with an area of occupancy (AAO) of 5.94 km<sup>2.</sup> Given the aforementioned parameters, we recommend including the new species under the category of Critically Endangered (CR) according to the IUCN Criteria B1, B2, C2a(i) and D1 (<xref ref-type="bibr" rid="B12980888">IUCN 2024</xref>).</p></tp:treatment-sec><tp:treatment-sec sec-type="Taxon discussion"><title>Taxon discussion</title><p><italic><tp:taxon-name><tp:taxon-name-part taxon-name-part-type="genus" reg="Ceratostema">Ceratostema</tp:taxon-name-part><tp:taxon-name-part taxon-name-part-type="species" reg="moronasantiagoensis">moronasantiagoensis</tp:taxon-name-part></tp:taxon-name></italic> is most similar to <italic><tp:taxon-name><tp:taxon-name-part taxon-name-part-type="genus" reg="Ceratostema">C.</tp:taxon-name-part><tp:taxon-name-part taxon-name-part-type="species" reg="auriculatum">auriculatum</tp:taxon-name-part></tp:taxon-name></italic> by the lianoid plants and the deeply cordate, pinnately nerved, glabrous leaves that are distinctly auriculate at the base. The basal lobes of the leaves are reflexed and do not conceal the flowers as seen in other members of this taxonomic lineage. This morphological trait extends to part of the inflorescence, where the reflexed leaves more or less obscure the inflorescence in <italic><tp:taxon-name><tp:taxon-name-part taxon-name-part-type="genus" reg="Ceratostema">C.</tp:taxon-name-part><tp:taxon-name-part taxon-name-part-type="species" reg="auriculatum">auriculatum</tp:taxon-name-part></tp:taxon-name></italic> as is mentioned by <xref ref-type="bibr" rid="B12980824">Luteyn (1996)</xref>. However, in <italic><tp:taxon-name><tp:taxon-name-part taxon-name-part-type="genus" reg="Ceratostema">C.</tp:taxon-name-part><tp:taxon-name-part taxon-name-part-type="species" reg="moronasantiagoensis">moronasantiagoensis</tp:taxon-name-part></tp:taxon-name></italic> the inflorescences are likewise reflexed, thereby revealing the flowers. In consideration of the other members of the aforementioned “<italic><tp:taxon-name><tp:taxon-name-part taxon-name-part-type="genus" reg="Ceratostema"/><tp:taxon-name-part taxon-name-part-type="species" reg="auriculatum">auriculatum</tp:taxon-name-part></tp:taxon-name></italic>” group, the leaves are generally folded at the base to fully conceal the flowers at all times. Further differences between <italic><tp:taxon-name><tp:taxon-name-part taxon-name-part-type="genus" reg="Ceratostema">C.</tp:taxon-name-part><tp:taxon-name-part taxon-name-part-type="species" reg="moronasantiagoensis">moronasantiagoensis</tp:taxon-name-part></tp:taxon-name></italic> and <italic><tp:taxon-name><tp:taxon-name-part taxon-name-part-type="genus" reg="Ceratostema">C.</tp:taxon-name-part><tp:taxon-name-part taxon-name-part-type="species" reg="auriculatum">auriculatum</tp:taxon-name-part></tp:taxon-name></italic> are the acuminate, narrower leaves that measure 4.5–6.9 cm wide (vs. short-acuminate, 5.5–9.6 cm wide); the shorter (4.9–5.6 mm long vs. 5.0–8.0 mm long), subterete pedicel (vs. bluntly-angled); the deltate calyx lobes (vs. ovate); the corolla being pubescent along the veinal angles (vs. glabrous or weakly pilose) and the lobes being incurved (vs. reflexed) upon anthesis (<xref ref-type="bibr" rid="B12980824">Luteyn 1996</xref>).</p><p>A dichotomous key and a table of morphological characters for the species of <italic><tp:taxon-name><tp:taxon-name-part taxon-name-part-type="genus" reg="Ceratostema">Ceratostema</tp:taxon-name-part><tp:taxon-name-part taxon-name-part-type="species" reg="auriculatum">auriculatum</tp:taxon-name-part></tp:taxon-name></italic> group are provided below (see Table <xref ref-type="table" rid="T13312817">1</xref>).</p></tp:treatment-sec><tp:treatment-sec><!--Section generated to contain objects referenced in tp:taxon-treatment.--><fig id="F12980910" position="float" orientation="portrait"><object-id xmlns:xlink="http://www.w3.org/1999/xlink" content-type="arpha" xlink:type="simple">D55D1EF6-4E51-5A8E-BF7A-F418A5439D9F</object-id><object-id xmlns:xlink="http://www.w3.org/1999/xlink" content-type="doi" xlink:type="simple">10.3897/BDJ.13.e158872.figure3</object-id><label>Figure 4.</label><caption><p>Lankester Composite Dissection Plate (LCDP) of <italic><tp:taxon-name><tp:taxon-name-part taxon-name-part-type="genus" reg="Ceratostema">Ceratostema</tp:taxon-name-part><tp:taxon-name-part taxon-name-part-type="species" reg="moronasantiagoensis">moronasantiagoensis</tp:taxon-name-part></tp:taxon-name></italic>. <bold>A</bold> Terminal branch with a close-up of the inflorescence <bold>(C)</bold>; <bold>B</bold> Leaf in adaxial view; <bold>D</bold> Flower with rachis and a close-up of the calyx <bold>(E)</bold>; <bold>F</bold> Longitudinal section of the flower with a close-up of the calyx <bold>(G)</bold>; <bold>H</bold> Longitudinal section of the corolla with close-up of the external surface <bold>(I)</bold>; <bold>J</bold> Stamens, ventral (left), dorsal (middle), lateral (right) views with a close-up of the terminal pores of the tubules <bold>(L)</bold>; <bold>K</bold> External surface of the staminal tube. Prepared by L. Ocupa-Horna based on photographs of the type by M.M. Jiménez.</p></caption><graphic xmlns:xlink="http://www.w3.org/1999/xlink" xlink:href="bdj-13-e158872-g004.jpg" position="float" id="oo_1326840.jpg" orientation="portrait" xlink:type="simple"><uri content-type="original_file" xlink:type="simple">https://binary.pensoft.net/fig/1326840</uri></graphic></fig><fig id="F12980908" position="float" orientation="portrait"><object-id xmlns:xlink="http://www.w3.org/1999/xlink" content-type="arpha" xlink:type="simple">4E8954A8-9092-5A36-98D1-4AE91067055B</object-id><object-id xmlns:xlink="http://www.w3.org/1999/xlink" content-type="doi" xlink:type="simple">10.3897/BDJ.13.e158872.figure3</object-id><label>Figure 2.</label><caption><p>Distribution of <italic><tp:taxon-name><tp:taxon-name-part taxon-name-part-type="genus" reg="Ceratostema">Ceratostema</tp:taxon-name-part><tp:taxon-name-part taxon-name-part-type="species" reg="gearyana">gearyana</tp:taxon-name-part></tp:taxon-name></italic> and <italic><tp:taxon-name><tp:taxon-name-part taxon-name-part-type="genus" reg="Ceratostema">C.</tp:taxon-name-part><tp:taxon-name-part taxon-name-part-type="species" reg="moronasantiagoensis">moronasantiagoensis</tp:taxon-name-part></tp:taxon-name></italic> in southern Ecuador.</p></caption><graphic xmlns:xlink="http://www.w3.org/1999/xlink" xlink:href="bdj-13-e158872-g002.jpg" position="float" id="oo_1327260.jpg" orientation="portrait" xlink:type="simple"><uri content-type="original_file" xlink:type="simple">https://binary.pensoft.net/fig/1327260</uri></graphic></fig><fig id="F12980912" position="float" orientation="portrait"><object-id xmlns:xlink="http://www.w3.org/1999/xlink" content-type="arpha" xlink:type="simple">493D6ED5-A9D5-5E84-AF03-EF5A59ABA9F3</object-id><object-id xmlns:xlink="http://www.w3.org/1999/xlink" content-type="doi" xlink:type="simple">10.3897/BDJ.13.e158872.figure4</object-id><label>Figure 5.</label><caption><p><italic><tp:taxon-name><tp:taxon-name-part taxon-name-part-type="genus" reg="Ceratostema">Ceratostema</tp:taxon-name-part><tp:taxon-name-part taxon-name-part-type="species" reg="moronasantiagoensis">moronasantiagoensis</tp:taxon-name-part></tp:taxon-name></italic> in situ. <bold>A</bold> Terminal branch; <bold>B</bold> Detail of the inflorescence seen from below.</p></caption><graphic xmlns:xlink="http://www.w3.org/1999/xlink" xlink:href="bdj-13-e158872-g005.jpg" position="float" id="oo_1326841.jpg" orientation="portrait" xlink:type="simple"><uri content-type="original_file" xlink:type="simple">https://binary.pensoft.net/fig/1326841</uri></graphic></fig><table-wrap id="T13312817" position="float" orientation="portrait"><label>Table 1.</label><caption><p><bold>Table 1.</bold> Morphological comparison of the species of <italic><tp:taxon-name><tp:taxon-name-part taxon-name-part-type="genus" reg="Ceratostema">Ceratostema</tp:taxon-name-part><tp:taxon-name-part taxon-name-part-type="species" reg="auriculatum">auriculatum</tp:taxon-name-part></tp:taxon-name></italic> group. AUR: <italic><tp:taxon-name><tp:taxon-name-part taxon-name-part-type="genus" reg="Ceratostema">C.</tp:taxon-name-part><tp:taxon-name-part taxon-name-part-type="species" reg="auriculatum">auriculatum</tp:taxon-name-part></tp:taxon-name></italic>; CUT: <italic><tp:taxon-name><tp:taxon-name-part taxon-name-part-type="genus" reg="Ceratostema">C.</tp:taxon-name-part><tp:taxon-name-part taxon-name-part-type="species" reg="cutucuensis">cutucuensis</tp:taxon-name-part></tp:taxon-name></italic>; GEA: <italic><tp:taxon-name><tp:taxon-name-part taxon-name-part-type="genus" reg="Ceratostema">C.</tp:taxon-name-part><tp:taxon-name-part taxon-name-part-type="species" reg="gearyana">gearyana</tp:taxon-name-part></tp:taxon-name></italic>; ING: <italic><tp:taxon-name><tp:taxon-name-part taxon-name-part-type="genus" reg="Ceratostema">C.</tp:taxon-name-part><tp:taxon-name-part taxon-name-part-type="species" reg="ingridportillae">ingridportillae</tp:taxon-name-part></tp:taxon-name></italic>; MAC: <italic><tp:taxon-name><tp:taxon-name-part taxon-name-part-type="genus" reg="Ceratostema">C.</tp:taxon-name-part><tp:taxon-name-part taxon-name-part-type="species" reg="macbrydiorum">macbrydiorum</tp:taxon-name-part></tp:taxon-name></italic>; MOR: <italic><tp:taxon-name><tp:taxon-name-part taxon-name-part-type="genus" reg="Ceratostema">C.</tp:taxon-name-part><tp:taxon-name-part taxon-name-part-type="species" reg="moronasantiagoensis">moronasantiagoensis</tp:taxon-name-part></tp:taxon-name></italic>; PEN: <italic><tp:taxon-name><tp:taxon-name-part taxon-name-part-type="genus" reg="Ceratostema">C.</tp:taxon-name-part><tp:taxon-name-part taxon-name-part-type="species" reg="pendens">pendens</tp:taxon-name-part></tp:taxon-name></italic>. References taken from: (1, 2, 5) <xref ref-type="bibr" rid="B12980824">Luteyn (1996)</xref>; (3, 6) presented herein; (4) <xref ref-type="bibr" rid="B12980748">Doucette et al. (2025c)</xref>; and (7) <xref ref-type="bibr" rid="B12980837">Luteyn (2005)</xref>.</p></caption><table rules="all" border="0"><tbody><tr><td rowspan="1" colspan="1"/><td rowspan="1" colspan="1">
              <bold>AUR (1)</bold>
            </td><td rowspan="1" colspan="1">
              <bold>CUT (2)</bold>
            </td><td rowspan="1" colspan="1">
              <bold>GEA (3)</bold>
            </td><td rowspan="1" colspan="1">
              <bold>ING (4)</bold>
            </td><td rowspan="1" colspan="1">
              <bold>MAC (5)</bold>
            </td><td rowspan="1" colspan="1">
              <bold>MOR (6)</bold>
            </td><td rowspan="1" colspan="1">
              <bold>PEN (7)</bold>
            </td></tr><tr><td rowspan="1" colspan="1">
              <bold>Twig pubescence</bold>
            </td><td rowspan="1" colspan="1">Glabrous</td><td rowspan="1" colspan="1">Glabrous</td><td rowspan="1" colspan="1">Puberulous</td><td rowspan="1" colspan="1">Glabrous</td><td rowspan="1" colspan="1">Densely hirsute</td><td rowspan="1" colspan="1">Pilose</td><td rowspan="1" colspan="1">Short-pilose</td></tr><tr><td rowspan="1" colspan="8">
              <bold>Leaf</bold>
            </td></tr><tr><td rowspan="1" colspan="1">Posture</td><td rowspan="1" colspan="1">Amplexicaul, flat to somewhat incurved, thus hiding flowers</td><td rowspan="1" colspan="1">Amplexicaul, flat</td><td rowspan="1" colspan="1">Spirally arranged, pendulous</td><td rowspan="1" colspan="1">Spiral to distichous, sessile</td><td rowspan="1" colspan="1">Amplexicaul, flat</td><td rowspan="1" colspan="1">Spirally arranged, pendulous to descending</td><td rowspan="1" colspan="1">Amplexicaul, involute</td></tr><tr><td rowspan="1" colspan="1">Apex</td><td rowspan="1" colspan="1">Acuminate</td><td rowspan="1" colspan="1">Cuspidate to acute</td><td rowspan="1" colspan="1">Shortly acuminate to acuminate</td><td rowspan="1" colspan="1">Acuminate</td><td rowspan="1" colspan="1">Short-acuminate</td><td rowspan="1" colspan="1">Acuminate to long–acuminate</td><td rowspan="1" colspan="1">Acuminate</td></tr><tr><td rowspan="1" colspan="1">Pubescence</td><td rowspan="1" colspan="1">Glabrous</td><td rowspan="1" colspan="1">Glabrous</td><td rowspan="1" colspan="1">Glabrous adaxially, with very few sparse hairs at the basal margin abaxially</td><td rowspan="1" colspan="1">Glabrous</td><td rowspan="1" colspan="1">Pilose (glabrate adaxially)</td><td rowspan="1" colspan="1">Glabrous</td><td rowspan="1" colspan="1">Pilose both surfaces</td></tr><tr><td rowspan="1" colspan="1">Venation</td><td rowspan="1" colspan="1">Pinnate</td><td rowspan="1" colspan="1">5–plinerved</td><td rowspan="1" colspan="1">7–9 plinerved</td><td rowspan="1" colspan="1">Pinnate to weakly plinerved</td><td rowspan="1" colspan="1">5-plinerved</td><td rowspan="1" colspan="1">Pinnately nerved with 3–4 lateral nerves per side</td><td rowspan="1" colspan="1">Pinnate to weakly plinerved</td></tr><tr><td rowspan="1" colspan="8">
              <bold>Calyx</bold>
            </td></tr><tr><td rowspan="1" colspan="1">Overall length (mm)</td><td rowspan="1" colspan="1">12.0–14.0</td><td rowspan="1" colspan="1">8.5–10.0</td><td rowspan="1" colspan="1">7.2–8.9</td><td rowspan="1" colspan="1">8.1–8.5</td><td rowspan="1" colspan="1">ca.28</td><td rowspan="1" colspan="1">6.0–7.5</td><td rowspan="1" colspan="1">8.0–9.0</td></tr><tr><td rowspan="1" colspan="1">Tube cross–section</td><td rowspan="1" colspan="1">5–winged</td><td rowspan="1" colspan="1">5–winged</td><td rowspan="1" colspan="1">Obscurely pentagonal</td><td rowspan="1" colspan="1">5–winged</td><td rowspan="1" colspan="1">5-winged</td><td rowspan="1" colspan="1">5–winged</td><td rowspan="1" colspan="1">Terete to 5-angled</td></tr><tr><td rowspan="1" colspan="1">Tube length (mm)</td><td rowspan="1" colspan="1">3.0–4.5</td><td rowspan="1" colspan="1">6.5–7.0</td><td rowspan="1" colspan="1">5.5–6.3</td><td rowspan="1" colspan="1">5.8–6.0</td><td rowspan="1" colspan="1">6.0</td><td rowspan="1" colspan="1">2.7–3.8</td><td rowspan="1" colspan="1">2.7–3.5</td></tr><tr><td rowspan="1" colspan="1">Lobe length (mm)</td><td rowspan="1" colspan="1">9.0–10.0</td><td rowspan="1" colspan="1">&lt;0.5</td><td rowspan="1" colspan="1">2.0–2.7</td><td rowspan="1" colspan="1">2.3–2.5</td><td rowspan="1" colspan="1">ca. 21 mm</td><td rowspan="1" colspan="1">3.0–3.4</td><td rowspan="1" colspan="1">4.8-5.0</td></tr><tr><td rowspan="1" colspan="1">Lobe glands</td><td rowspan="1" colspan="1">Glandular–fimbriate</td><td rowspan="1" colspan="1">Eglandular</td><td rowspan="1" colspan="1">Eglandular</td><td rowspan="1" colspan="1">Eglandular</td><td rowspan="1" colspan="1">Eglandular</td><td rowspan="1" colspan="1">Eglandular</td><td rowspan="1" colspan="1">Eglandular</td></tr><tr><td rowspan="1" colspan="8">
              <bold>Pedicel</bold>
            </td></tr><tr><td rowspan="1" colspan="1">Length (mm)</td><td rowspan="1" colspan="1">5.0–8.0</td><td rowspan="1" colspan="1">12.0–13.0</td><td rowspan="1" colspan="1">7.6–8.4</td><td rowspan="1" colspan="1">6.0</td><td rowspan="1" colspan="1">12.0–13.0</td><td rowspan="1" colspan="1">4.9–5.6</td><td rowspan="1" colspan="1">5.0–6.0</td></tr><tr><td rowspan="1" colspan="1">Pubescence</td><td rowspan="1" colspan="1">Pilose</td><td rowspan="1" colspan="1">Glabrous</td><td rowspan="1" colspan="1">Puberulous</td><td rowspan="1" colspan="1">Glabrous</td><td rowspan="1" colspan="1">Glabrous</td><td rowspan="1" colspan="1">Pubescent</td><td rowspan="1" colspan="1">Pilose</td></tr><tr><td rowspan="1" colspan="8">
              <bold>Corolla</bold>
            </td></tr><tr><td rowspan="1" colspan="1">Length (mm)</td><td rowspan="1" colspan="1">45.0–47.0</td><td rowspan="1" colspan="1">ca. 50.0</td><td rowspan="1" colspan="1">42.0–44.0</td><td rowspan="1" colspan="1">31.2–33.0</td><td rowspan="1" colspan="1">Not mentioned</td><td rowspan="1" colspan="1">43.0–45.0</td><td rowspan="1" colspan="1">45.0–48.0</td></tr><tr><td rowspan="1" colspan="1">Cross–section</td><td rowspan="1" colspan="1">Terete to bluntly 5–angled</td><td rowspan="1" colspan="1">5–winged over entire length</td><td rowspan="1" colspan="1">Bluntly 5–angled along its length externally</td><td rowspan="1" colspan="1">5–winged</td><td rowspan="1" colspan="1">Not mentioned</td><td rowspan="1" colspan="1">Bluntly 5–angled</td><td rowspan="1" colspan="1">Terete to bluntly 5–angled</td></tr><tr><td rowspan="1" colspan="1">Pubescence</td><td rowspan="1" colspan="1">Glabrous to sparsely pilose along angles</td><td rowspan="1" colspan="1">Short–pilose</td><td rowspan="1" colspan="1">Puberulent along its external length, puberulous in the internal apical half</td><td rowspan="1" colspan="1">Glabrous</td><td rowspan="1" colspan="1">Not mentioned</td><td rowspan="1" colspan="1">Pubescent externally, glabrous internally</td><td rowspan="1" colspan="1">Glabrous</td></tr><tr><td rowspan="1" colspan="8">
              <bold>Stamens</bold>
            </td></tr><tr><td rowspan="1" colspan="1">Length (mm)</td><td rowspan="1" colspan="1">ca. 43.0</td><td rowspan="1" colspan="1">ca. 50.0</td><td rowspan="1" colspan="1">36.0–40.0</td><td rowspan="1" colspan="1">ca. 43.0–45.2</td><td rowspan="1" colspan="1">Not mentioned</td><td rowspan="1" colspan="1">40.0–43.0</td><td rowspan="1" colspan="1">45.0–46.5</td></tr><tr><td rowspan="1" colspan="1">Filaments</td><td rowspan="1" colspan="1">Connate</td><td rowspan="1" colspan="1">Connate</td><td rowspan="1" colspan="1">Connate</td><td rowspan="1" colspan="1">Connate</td><td rowspan="1" colspan="1">Not mentioned</td><td rowspan="1" colspan="1">Connate</td><td rowspan="1" colspan="1">Connate</td></tr></tbody></table></table-wrap></tp:treatment-sec><ref-list><ref id="B12980888"><element-citation xmlns:xlink="http://www.w3.org/1999/xlink" publication-type="other" xlink:type="simple"><person-group person-group-type="author"><name name-style="western"><surname>IUCN</surname></name></person-group><year>2024</year><article-title>Guidelines for Using the IUCN Red List Categories and Criteria. Version 16.</article-title><publisher-name>Prepared by the Standards and Petitions Committee</publisher-name><uri xlink:type="simple">https://www.iucnredlist.org/documents/RedListGuidelines.pdf</uri></element-citation></ref><ref id="B12980824"><element-citation xmlns:xlink="http://www.w3.org/1999/xlink" publication-type="chapter" xlink:type="simple"><person-group person-group-type="author"><name name-style="western"><surname>Luteyn</surname><given-names>J. L.</given-names></name></person-group><year>1996</year><chapter-title>Ericaceae: <italic>Ceratostema</italic></chapter-title><person-group person-group-type="editor"><name name-style="western"><surname>Harling</surname><given-names>G.</given-names></name><name name-style="western"><surname>Andersson</surname><given-names>L.</given-names></name></person-group><source>Flora of Ecuador</source><volume>54. Part 147</volume><publisher-name>Göteborg University</publisher-name></element-citation></ref><ref id="B12980748"><element-citation xmlns:xlink="http://www.w3.org/1999/xlink" publication-type="article" xlink:type="simple"><person-group person-group-type="author"><name name-style="western"><surname>Doucette</surname><given-names>A.</given-names></name><name name-style="western"><surname>Medina</surname><given-names>H.</given-names></name><name name-style="western"><surname>Portilla</surname><given-names>J.</given-names></name></person-group><year>2025</year><article-title><italic><tp:taxon-name><tp:taxon-name-part taxon-name-part-type="genus" reg="Ceratostema">Ceratostema</tp:taxon-name-part><tp:taxon-name-part taxon-name-part-type="species" reg="ingridportillae">ingridportillae</tp:taxon-name-part></tp:taxon-name></italic> (<tp:taxon-name><tp:taxon-name-part taxon-name-part-type="family">Ericaceae</tp:taxon-name-part></tp:taxon-name>: <tp:taxon-name><tp:taxon-name-part taxon-name-part-type="tribe">Vaccinieae</tp:taxon-name-part></tp:taxon-name>), a new epiphytic shrub from the Andean Cloud Forests of Ecuador</article-title><source>Andreettana</source><volume>1</volume><issue>2</issue><fpage>5</fpage><lpage>7</lpage></element-citation></ref><ref id="B12980837"><element-citation xmlns:xlink="http://www.w3.org/1999/xlink" publication-type="article" xlink:type="simple"><person-group person-group-type="author"><name name-style="western"><surname>Luteyn</surname><given-names>J. L.</given-names></name></person-group><year>2005</year><article-title>Four new species of <tp:taxon-name><tp:taxon-name-part taxon-name-part-type="family">Ericaceae</tp:taxon-name-part></tp:taxon-name> (<tp:taxon-name><tp:taxon-name-part taxon-name-part-type="tribe">Vaccinieae</tp:taxon-name-part></tp:taxon-name>) from Ecuador</article-title><source>SIDA, Contributions to Botany</source><volume>21</volume><issue>3</issue><fpage>1269</fpage><lpage>1282</lpage></element-citation></ref></ref-list></tp:taxon-treatment>
